# Supplementary material for: Behavioral and electrophysiological evidence for fast emergence of visual consciousness
Source: Neurosci Conscious. 2015 Jul 30;2015(1):niv004. doi: 10.1093/nc/niv004 (PMC6368270; doi:10.1093/nc/niv004)
Supplement: Supplementary Data [file niv004_Supplementary_Data.zip]

Archive with 2 entries (2 files):
- Supplementary_Figure_1-1.docx
- Supplementary_Figure_2.docx
